# Supplementary material for: On-Site Ribosome Remodeling by Locally Synthesized Ribosomal Proteins in Axons
Source: Cell Rep. 2019 Dec 10;29(11):3605–3619.e10. doi: 10.1016/j.celrep.2019.11.025 (PMC6915326; doi:10.1016/j.celrep.2019.11.025)
Supplement: Table S2. Regulated Protein Synthesis, Related to Figure 2 [file mmc3.xlsx]

## Sheet: Regulated Protein Synthesis
Sheet	Column	Comment
Regulated Protein Synthesis		X. laevis proteins whose translation was significantly changed by any cue-stimulation tested
	Netrin_5min_average_ratio	Average log2 SILAC ratios of Netrin-1-stimulation (5min) vs. control stimulation. NaN = Not a number.
	Netrin_5min_p.adj	Adjusted p.value, determined by LIMMA
Protein names	Gene names	Xenbase gene name	Netrin_5min_average_ratio	Netrin_5min_p.adj	Netrin_30min_average_ratio	Netrin_30min_p.adj	BDNF_5min_average_ratio	BDNF_5min_p.adj	BDNF_30min_average_ratio	BDNF_30min_p.adj	Sema3a_5min_average_ratio	Sema3a_5min_p.adj	Sema3a_30min_average_ratio	Sema3a_30min_p.adj
Ubiquitin carboxyl-terminal hydrolase	IsoT	usp5	NaN	NaN	NaN	NaN	1.12	0.092	0.32	NaN	NaN	NaN	NaN	NaN
Plscr2 protein	plscr2	plscr2	0.93	0.22	1.53	0	2.04	0.001	NaN	NaN	0.3	NaN	NaN	NaN
Sfrs1 protein (Fragment);Sfrs1 protein (Fragment);Sfrs1 protein (Fragment)	Sfrs1		-0.66	0.32	0.58	0.28	1.14	0.037	0.56	0.176	NaN	NaN	NaN	NaN
Meteorin-like protein	metrnl	metrnl	0.47	0.32	0.91	0.04	-0.95	0.04	-1.2	0.114	1.16	0.05	NaN	NaN
CD38;LOC100036901 protein;	CD38;LOC100036901	cd38	NaN	NaN	NaN	NaN	-1.09	0.097	NaN	NaN	NaN	NaN	NaN	NaN
LOC100037025 protein	LOC100037025	ganab	-0.14	NaN	NaN	NaN	0.97	0.038	0.12	NaN	NaN	NaN	NaN	NaN
Actin, cytoplasmic 2;Actin, cytoplasmic 2, N-terminally processed	dfna20		-0.86	0.07	-0.76	0.26	NaN	NaN	NaN	NaN	NaN	NaN	NaN	NaN
Neuroserpin;LOC734183 protein;MGC84260 protein	serpin I1;LOC734183;MGC84260	serpini1;serpini1	NaN	NaN	NaN	NaN	1.11	0.094	NaN	NaN	NaN	NaN	NaN	NaN
LOC100037195 protein	LOC100037195	mccc2	-0.81	0.27	NaN	NaN	-1.74	0.001	1.23	0.156	NaN	NaN	NaN	NaN
Proteasome subunit beta type	LOC100127332		1.39	NaN	0.63	NaN	-0.77	0.064	0.89	0.128	0.47	0.29	-0.4	0.31
LOC100127277 protein (Uncharacterized protein)	LOC100127277	unnamed	0.13	NaN	1	0.02	0.46	0.385	NaN	NaN	NaN	NaN	NaN	NaN
LOC100137679 protein (Fragment)	LOC100137679		NaN	NaN	-2.52	0	NaN	NaN	NaN	NaN	NaN	NaN	NaN	NaN
Histone-binding protein N1/N2	N1	nasp	-0.45	0.33	-0.3	NaN	-0.62	0.182	-0.47	0.325	1.31	0.03	NaN	NaN
Mannose-binding lectin-associated serine protease-3a;Mannose-binding lectin-associated serine protease-3a;MASP1/3a protein;Mannose-binding protein-associated serine protease (MASP)	3a;MASP	unnamed	1.52	0	1.59	NaN	-0.38	0.292	-0.49	0.274	-1.88	0	NaN	NaN
Low-density lipoprotein receptor 2	ldlr2-a;ldlr-b	ldlr	NaN	NaN	-1.17	0.09	0.43	0.33	NaN	NaN	NaN	NaN	NaN	NaN
Apolipoprotein CI			1.82	0	0.79	NaN	0.42	0.415	-0.01	NaN	-0.54	0.3	NaN	NaN
NADH-ubiquinone oxidoreductase chain 5	mt-nd5;nad5	nd5	NaN	NaN	NaN	NaN	1.25	0.058	NaN	NaN	NaN	NaN	NaN	NaN
Prominin-1 transcript variant 4;Prominin-1 transcript variant 6;Prominin-1 transcript variant 5	Prom-1;Proml-1		-0.55	0.24	0.33	NaN	-0.01	NaN	0.37	NaN	-1.87	0	NaN	NaN
MGC83078 protein;Peroxiredoxin 2;	MGC83078;PRDX2	prdx2	-1.35	0	-0.72	0.15	NaN	NaN	NaN	NaN	0.17	NaN	0.75	0.2
Ribonucleoside-diphosphate reductase	RRM1	rrm1	-0.62	0.24	1.29	0	0.2	NaN	0.14	NaN	NaN	NaN	NaN	NaN
Proteasome subunit beta type	LOC397716	psmb6	-0.16	NaN	1.75	0	0.27	NaN	0.81	0.133	-0.94	0.05	-0.54	0.26
26S protease regulatory subunit 6A-A;26S protease regulatory subunit 6A-B	psmc3-a;psmc3-b	nthl1;psmc3	NaN	NaN	NaN	NaN	-1.12	0.038	NaN	NaN	NaN	NaN	NaN	NaN
Synaptophysin (Syp-B protein)	syp	syp	-0.03	NaN	0.48	0.26	-0.69	0.095	-0.92	0.175	1.06	0.03	0.94	0.26
Cold-inducible RNA-binding protein A	cirbp-a	cirbp	-1.2	0.01	-0.73	0.1	-0.11	NaN	NaN	NaN	-0.13	NaN	-0.55	0.2
Contactin A	LOC397710	cntn1	NaN	NaN	NaN	NaN	1.5	0.026	NaN	NaN	NaN	NaN	NaN	NaN
Cadherin	Xcad-11	cdh11	-0.2	NaN	0.88	0.12	1	0.064	0.54	0.245	NaN	NaN	NaN	NaN
Actin, cytoplasmic 1;Actin, cytoplasmic 1, N-terminally processed	actb	actb	-1.34	0	-0.14	NaN	-0.53	NaN	-0.01	NaN	-2.27	NaN	-1.91	0.12
Myristoylated alanine-rich C kinase substrate	MARCKS		0.45	0.36	NaN	NaN	0.43	0.253	NaN	NaN	2.1	0	NaN	NaN
Histone H2B;Histone H2B 1.1	H2B	hist1h2bj	-0.15	NaN	0.43	0.29	0.86	0.066	0	NaN	1.09	0.02	1.49	0.19
Actin, alpha skeletal muscle 2;Actin, alpha cardiac muscle 1;Actin, alpha skeletal muscle 3	act2;actc1;act3;MGC64484;MGC79012;acta2	actc1;acta1;acta2;act3	-0.28	NaN	-0.11	NaN	-0.05	NaN	NaN	NaN	-1.53	0	-0.86	0.2
Nucleophosmin	npm1	npm1	0.92	NaN	0.07	NaN	0.76	0.16	NaN	NaN	0.98	0.04	0.84	0.19
60S ribosomal protein L4-A	rpl4-a	rpl4	-0.15	NaN	-0.22	NaN	-0.89	0.097	-0.4	0.371	NaN	NaN	NaN	NaN
Lamin-L(I)	LOC397911	lmnb1	-0.46	0.43	-1.14	0.04	0.07	NaN	-1.29	NaN	NaN	NaN	NaN	NaN
Elongation factor 1-alpha, somatic form	eef1as	eef1a1	0.98	NaN	0.23	NaN	1.19	0.01	0.75	0.179	-0.66	0.16	-0.45	0.46
Superoxide dismutase [Cu-Zn] A	sod1-a	sod1	-0.27	NaN	NaN	NaN	0.34	NaN	NaN	NaN	0.94	0.05	NaN	NaN
Vitellogenin-A1			0.57	0.27	NaN	NaN	-1.02	0.06	NaN	NaN	NaN	NaN	NaN	NaN
Thrombospondin-1	thbs1;LOC779026	thbs1	-0.67	0.21	-0.96	0.03	-0.6	0.187	0.27	NaN	NaN	NaN	NaN	NaN
40S ribosomal protein S11	rps11	rps11	NaN	NaN	NaN	NaN	2.2	0.001	NaN	NaN	NaN	NaN	NaN	NaN
L-lactate dehydrogenase A chain	ldha	ldhb	1.97	0	2.23	NaN	1.09	0.008	0.96	0.133	2.07	0	3.4	0.12
Cofilin-1-B	cfl1-b	cfl1	-0.49	0.27	0.11	NaN	-0.33	NaN	NaN	NaN	-1.69	0	-0.69	0.2
Cofilin-1-A	cfl1-a	cfl1	0.4	0.33	0.3	NaN	0.03	NaN	-0.17	NaN	0.82	0.09	0.8	0.19
Vesicle-associated membrane protein 2	vamp2-a;vamp2;LOC495063;xsybi	vamp3;vamp2;vamp2;vamp1	1.4	NaN	1.22	NaN	0.9	0.056	0.76	0.143	0.87	0.07	1.1	0.2
Midkine-B	mdk-b	mdk	-0.78	0.11	-0.44	0.29	0.55	0.214	-0.38	0.533	-1.29	0.03	NaN	NaN
40S ribosomal protein S4	rps4	rps4x;rps4x	3.2	NaN	5.32	0	0.22	NaN	-0.51	0.256	NaN	NaN	NaN	NaN
Heterogeneous nuclear ribonucleoprotein A2 homolog 1	hnrpa2b1	hnrnpa2b1	1.68	NaN	0.93	NaN	0.69	0.095	1.16	0.133	NaN	NaN	NaN	NaN
GTP-binding nuclear protein Ran	ran	ran;ran	1.12	0.02	NaN	NaN	1.35	0.04	-0.05	NaN	NaN	NaN	NaN	NaN
Calmodulin	calm1;Cam		0.39	0.33	0.46	0.27	-0.03	NaN	-0.86	0.156	1.36	0	2.11	NaN
Histone H4		hist1h4a	0.66	0.17	0.63	NaN	-0.21	NaN	-0.14	NaN	1.13	0.06	0.91	0.19
Nucleoside diphosphate kinase A2		nme2	NaN	NaN	1.76	0	-0.54	NaN	0.46	0.245	-1.4	0.02	NaN	NaN
Cadherin-4	cdh4	cdh4	NaN	NaN	NaN	NaN	1.54	0.022	NaN	NaN	1.45	0	NaN	NaN
Voltage-dependent anion-selective channel protein 2	vdac2	vdac2	1.64	0	1.42	NaN	0.31	NaN	1.86	NaN	NaN	NaN	NaN	NaN
Eukaryotic translation initiation factor 3 subunit E-B;Eukaryotic translation initiation factor 3 subunit E-A	eif3e-b;eif3e-a	eif3e;eif3e	-1.75	0.02	NaN	NaN	NaN	NaN	NaN	NaN	NaN	NaN	NaN	NaN
Ubiquitin carboxyl-terminal hydrolase	LOC100158365	usp7	NaN	NaN	NaN	NaN	1.84	0.004	NaN	NaN	NaN	NaN	NaN	NaN
MGC132157 protein	MGC132157	anp32c	0.93	0.05	0.89	0.07	NaN	NaN	NaN	NaN	0.64	0.25	0.93	0.19
MGC132155 protein	MGC132155	nasp	0.12	NaN	-0.77	0.08	-0.63	0.174	-0.81	0.181	NaN	NaN	0.38	0.48
LOC733431 protein (Fragment)	LOC733431		0.82	0.09	0.54	0.26	NaN	NaN	NaN	NaN	NaN	NaN	NaN	NaN
MGC130849 protein	MGC130849	gpx4	NaN	NaN	NaN	NaN	-0.88	0.061	NaN	NaN	NaN	NaN	NaN	NaN
Ubiquitin carboxyl-terminal hydrolase (EC 3.4.19.12)	MGC132191	uchl1	NaN	NaN	NaN	NaN	-1.97	0.002	NaN	NaN	NaN	NaN	NaN	NaN
MGC131357 protein	MGC131357	ndufa8	NaN	NaN	-1.69	0.01	NaN	NaN	NaN	NaN	NaN	NaN	NaN	NaN
Uncharacterized protein (Fragment);Uncharacterized protein (Fragment);Uncharacterized protein (Fragment)			-0.56	0.24	-0.59	0.18	-0.88	0.038	-0.48	0.289	-1.94	0	-0.95	NaN
MGC132184 protein	MGC132184	basp1	NaN	NaN	-0.06	NaN	-1.55	0.022	NaN	NaN	0.07	NaN	NaN	NaN
Proteasome subunit alpha type	MGC132180		0.85	NaN	1.57	NaN	1.3	0.004	0.91	NaN	1.5	0	1.92	0.19
Rps16 protein;MGC80065 protein;	rps16;MGC80065	rps16	1.81	0.01	NaN	NaN	-0.14	NaN	NaN	NaN	NaN	NaN	NaN	NaN
40S ribosomal protein SA	rpsa	rpsa	0.42	0.32	0.69	0.12	0.31	NaN	1.27	0.111	1.32	0	0.54	0.22
Tyrosine-protein kinase Yes	yes;MGC115231;yes1	yes1	-0.09	NaN	NaN	NaN	0.97	0.038	1.54	0.114	NaN	NaN	NaN	NaN
MGC114846 protein	MGC114846	aldh16a1	NaN	NaN	-1.73	0.01	NaN	NaN	NaN	NaN	NaN	NaN	NaN	NaN
MGC114839 protein	MGC114839	uroc1	-0.33	NaN	-0.88	0.12	-0.41	0.351	-0.96	0.133	-1.08	0.07	NaN	NaN
MGC114675 protein	MGC114675	atp6v1a	-0.36	NaN	1.14	0.04	0.59	0.191	0.64	0.149	NaN	NaN	NaN	NaN
LOC446231 protein (Fragment);LOC446231 protein;	LOC446231;ube2l3	ube2l3	0.25	NaN	NaN	NaN	1.49	0.026	NaN	NaN	NaN	NaN	NaN	NaN
MGC114910 protein;Moesin;LOC733147 protein (Fragment);MGC82058 protein	MGC114910;LOC733147;MGC82058	ezr;msn	NaN	NaN	NaN	NaN	-1.3	0.049	0.61	0.274	NaN	NaN	NaN	NaN
26S proteasome subunit (Proteasome subunit xrpn10);Xrpn10c protein;26S proteasome subunit;Xrpn10c protein (Fragment)	xrpn10;Xrpn10c	psmd4	1.87	0	0.28	NaN	-0.17	NaN	0.19	NaN	NaN	NaN	NaN	NaN
LOC446265 protein;LOC446265 protein (Fragment);	LOC446265	psmd1	0.36	NaN	-0.12	NaN	1.25	0.006	-0.3	NaN	NaN	NaN	NaN	NaN
Cystatin	cst3	cst3	0.08	NaN	1.05	NaN	-1.13	0.038	NaN	NaN	0.24	NaN	NaN	NaN
LOC733389 protein (LOC734152 protein) (Fragment)	LOC734152		0.35	NaN	NaN	NaN	-0.37	NaN	NaN	NaN	3.17	0	NaN	NaN
MGC115336 protein	MGC115336	aplp1	-0.17	NaN	0.41	0.34	0.08	NaN	0.59	NaN	-1	0.09	-0.68	0.26
LOC443721 protein (Fragment);LOC443721 protein;LOC443721 protein	LOC443721	ctsd	-0.55	0.27	-0.43	0.46	0.28	NaN	1.49	0.111	-1.56	0.01	NaN	NaN
MGC114755 protein	MGC114755	cisd1	1.34	0.01	0.08	NaN	-0.15	NaN	NaN	NaN	0.55	NaN	NaN	NaN
LOC414678 protein;LOC414678 protein;LOC414678 protein (Fragment)	LOC414678	myl6	1.16	NaN	0.05	NaN	0.83	0.077	0.18	NaN	-1.31	0.01	-0.78	0.19
MGC85130 protein	MGC85130	atp6v1h	-1.88	0.01	NaN	NaN	0.45	0.268	0.61	NaN	NaN	NaN	NaN	NaN
Pcca protein	pcca	pcca	-1.43	0.06	0.76	NaN	-0.48	0.297	0.17	NaN	NaN	NaN	NaN	NaN
Reticulon-3-A	rtn3-a	rtn3	2.1	0	0.94	0.18	0.28	NaN	-1.13	0.131	-0.79	NaN	NaN	NaN
Reticulon;Reticulon;Reticulon;Reticulon	Nogo;RTN4	rtn4	-0.07	NaN	0.58	0.28	0.2	NaN	-0.43	0.283	1.08	0.07	0.35	NaN
Proteasome subunit beta type			0.64	0.27	0.93	0.1	1.25	0.058	NaN	NaN	0.22	NaN	0.95	0.2
LOC496072 protein	LOC496072	cetp	-0.93	0.14	-1.59	0.01	0.06	NaN	-0.32	NaN	0.34	NaN	NaN	NaN
LOC496060 protein	LOC496060	fabp7	1.14	0.07	2.69	NaN	-0.09	NaN	-0.12	NaN	0.76	0.11	1.09	0.18
LOC495981 protein	LOC495981	mgst3	1.51	0	-0.56	NaN	-0.04	NaN	-0.62	0.206	0.75	0.18	NaN	NaN
LOC495940 protein	LOC495940	pcsk5	0.83	0.09	0.2	NaN	-0.36	NaN	0.28	NaN	-0.56	0.29	NaN	NaN
LOC397931 protein;Alpha-tubulin;	LOC397931		0.19	NaN	0.81	0.07	0.06	NaN	0.02	NaN	-1.11	0.02	-0.4	0.3
Neuritin-A;Neuritin-B	nrn1-a;nrn1-b	nrn1;nrn1	2.88	0	NaN	NaN	NaN	NaN	NaN	NaN	NaN	NaN	NaN	NaN
St3Gal-VI protein;Alpha2,3-sialyltransferase;	st3Gal-VI	st3gal6	-0.22	NaN	-1.25	0.01	-0.24	NaN	-0.05	NaN	NaN	NaN	NaN	NaN
Secretogranin II (Fragment);LOC397939 protein;	LOC397939	scg2	NaN	NaN	NaN	NaN	NaN	NaN	NaN	NaN	1.81	0	NaN	NaN
LOC495318 protein	LOC495318	lsm4	NaN	NaN	4.15	0	NaN	NaN	NaN	NaN	NaN	NaN	NaN	NaN
LOC495300 protein	LOC495300	pdcd5	0.04	NaN	-1.98	0	NaN	NaN	NaN	NaN	0.1	NaN	NaN	NaN
Proteasome subunit alpha type	LOC495277	psma6	-0.52	0.27	0.03	NaN	-1.17	0.012	0.23	NaN	-0.22	NaN	-0.1	NaN
Neuroendocrine protein 7B2;N-terminal peptide;C-terminal peptide	sgne1		0.43	0.32	2.25	NaN	1.92	NaN	NaN	NaN	1.12	0.02	1.27	0.19
Protein disulfide-isomerase A4	LOC495169	pdia4	1.51	0.05	0.84	NaN	NaN	NaN	NaN	NaN	NaN	NaN	NaN	NaN
Peptidyl-prolyl cis-trans isomerase	LOC495270	ppib	-1.24	NaN	0.6	0.18	1.46	0.029	NaN	NaN	1.63	NaN	NaN	NaN
Ubiquitin carboxyl-terminal hydrolase (EC 3.4.19.12)	LOC495025	uchl3	-0.03	NaN	NaN	NaN	-0.25	NaN	-0.35	NaN	-1.05	0.08	NaN	NaN
LOC397895 protein	LOC397895	gsn	-0.01	NaN	0.91	0.04	0.15	NaN	0.1	NaN	0.14	NaN	0.97	0.29
Brain-derived neurotrophic factor	bdnf;bndf	bdnf	NaN	NaN	NaN	NaN	0.87	0.038	0.17	NaN	NaN	NaN	NaN	NaN
LOC494763 protein	LOC494763	slc2a1	2.93	0	0.59	0.27	0	NaN	1.4	0.149	1.94	0	NaN	NaN
LOC494725 protein	LOC494725	nudc	-1.31	0.03	-1.14	NaN	-0.73	NaN	0.21	NaN	-1.13	0.06	NaN	NaN
LOC494665 protein	LOC494665	rab14	0.64	0.27	1.73	0.01	0.35	NaN	-0.52	NaN	0.48	0.33	NaN	NaN
LOC494658 protein	LOC494658	hnrnph3	1.51	0.01	NaN	NaN	0.22	NaN	-0.44	NaN	NaN	NaN	NaN	NaN
Protein NDRG4-A	ndrg4-a	ndrg3	NaN	NaN	NaN	NaN	2	0.002	NaN	NaN	NaN	NaN	NaN	NaN
MGC84281 protein	MGC84281	rbp4l	-0.92	0.05	-0.3	NaN	-0.7	0.092	-0.59	NaN	0.81	0.09	0.19	NaN
MGC86492 protein	MGC86492	loc100498624	-0.65	0.17	-1.29	0	-0.5	0.201	-0.58	0.269	-1.25	0.01	-1.1	0.19
MGC83563 protein	MGC83563	nnt	NaN	NaN	-0.92	0.18	-0.98	0.038	0.05	NaN	NaN	NaN	NaN	NaN
MGC81848 protein	MGC81848		-2.4	NaN	-2.63	0	-0.04	NaN	-0.44	0.267	NaN	NaN	NaN	NaN
MGC81824 protein	MGC81824	dcn	0.69	0.15	1.08	0.01	0.46	0.237	0.81	0.16	-0.33	NaN	NaN	NaN
MGC85348 protein	MGC85348	rpl23a	0.13	NaN	NaN	NaN	1.17	0.074	0.26	NaN	NaN	NaN	NaN	NaN
MGC85310 protein	MGC85310	rpl11	1.19	0.05	NaN	NaN	-1.73	0.008	-0.44	NaN	NaN	NaN	NaN	NaN
MGC85281 protein	MGC85281	pmp2	-0.43	0.34	0.34	NaN	-0.34	NaN	NaN	NaN	1.37	0.02	NaN	NaN
MGC84194 protein	MGC84194	mfge8	-1.13	0.14	-1.21	0.01	0.33	NaN	NaN	NaN	NaN	NaN	NaN	NaN
ATP synthase subunit alpha;ATP synthase subunit alpha, mitochondrial	LOC397732;atp5a	atp5a1	0.02	NaN	1.45	0	0.02	NaN	0.5	0.194	0.72	NaN	NaN	NaN
Prothymosin alpha-B	ptma-b	ptma	NaN	NaN	NaN	NaN	-1.13	0.088	0.86	0.156	NaN	NaN	NaN	NaN
MGC84055 protein	MGC84055	pacsin1	NaN	NaN	NaN	NaN	-2.1	0.001	NaN	NaN	NaN	NaN	NaN	NaN
Peptidylprolyl isomerase (EC 5.2.1.8) (Fragment);Peptidylprolyl isomerase (EC 5.2.1.8);Peptidylprolyl isomerase (EC 5.2.1.8)	Pin1;pin1	pin1;pin1	1.38	0.07	NaN	NaN	NaN	NaN	NaN	NaN	NaN	NaN	NaN	NaN
Myelin PLP-related membrane protein DM gamma1;LOC398217 protein;	LOC398217	gpm6b	-1.42	0.06	0.07	NaN	0.85	0.113	NaN	NaN	NaN	NaN	NaN	NaN
Malate dehydrogenase	mdh2	mdh2	-0.22	NaN	-0.85	0.09	-0.17	NaN	NaN	NaN	-0.69	0.14	NaN	NaN
Annexin	anxa7		0.24	NaN	0.3	NaN	0.15	NaN	-0.09	NaN	1.58	0.01	1.79	0.19
MGC68523 protein;Rab7-prov protein;	MGC68523;rab7-prov	rab7a;rab7a	-0.37	NaN	0.82	0.15	1.09	0.022	1.01	0.114	NaN	NaN	NaN	NaN
Hnrph2 protein (Hnrph2-prov protein)	hnrnph1	hnrnph1	1.01	0.06	1.51	0.01	2.15	NaN	1.85	NaN	NaN	NaN	NaN	NaN
Mec-12 protein	mec-12	tuba4b	-0.26	NaN	-0.07	NaN	-0.89	0.058	NaN	NaN	-1.02	0.03	-0.49	0.31
ERO1-like protein alpha	ero1l		-2.27	0	NaN	NaN	NaN	NaN	NaN	NaN	NaN	NaN	NaN	NaN
Acad9-prov protein	acad9-prov	acad9	0.95	0.05	0.96	0.03	0.98	0.038	0.55	0.256	0.79	0.17	NaN	NaN
LOC445859 protein (Fragment)	LOC445859		-1.26	0.04	-0.49	0.33	-2.07	0.001	NaN	NaN	-1	0.09	NaN	NaN
Cltb-prov protein	cltb-prov	cltb	NaN	NaN	1.44	0.04	-1.97	0.002	NaN	NaN	-1.87	0	-0.95	0.26
Thbs4-prov protein	thbs4-prov	thbs4	NaN	NaN	-1.09	0.12	-1.45	0.001	-0.12	NaN	NaN	NaN	NaN	NaN
Gyg protein;Mitotic phosphoprotein 45;	gyg		-0.11	NaN	-1.22	0.01	-0.63	0.216	-0.26	NaN	0.06	NaN	NaN	NaN
Coatomer subunit alpha	copa-prov	copa	0.8	0.27	-0.52	0.23	-1.23	0.064	-1.46	NaN	NaN	NaN	NaN	NaN
MGC84451 protein	MGC84451	ywhah	NaN	NaN	NaN	NaN	-1.71	0.001	-1.1	0.149	NaN	NaN	NaN	NaN
CNDP dipeptidase 2 (Metallopeptidase M20 family) (Cndp2-prov protein)	cndp2-prov	cndp2	-0.2	NaN	0.23	NaN	0.37	NaN	0.08	NaN	-1.09	0.07	-0.51	0.29
MGC81911 protein	MGC81911	ech1	NaN	NaN	NaN	NaN	NaN	NaN	NaN	NaN	-2.22	0	NaN	NaN
MGC83065 protein	MGC83065	cand1	-0.29	NaN	NaN	NaN	1.49	0.027	NaN	NaN	NaN	NaN	NaN	NaN
LOC398455 protein;LOC398455 protein (Fragment);	LOC398455;hnrnpa0	hnrnpa0	1.35	0.03	1.13	NaN	-0.65	0.265	NaN	NaN	NaN	NaN	NaN	NaN
MGC84683 protein	MGC84683	spock2	-0.48	0.28	0.21	NaN	0.71	0.09	0.03	NaN	0.77	0.18	NaN	NaN
MGC84105 protein	MGC84105	prkcsh	-0.25	NaN	1.14	0.02	-0.2	NaN	1.29	NaN	NaN	NaN	NaN	NaN
MGC83971 protein	MGC83971	rab6b	-1.16	0.06	-1.85	NaN	0.3	NaN	-0.12	NaN	0.89	0.07	1.02	0.2
Polyubiquitin;Ubiquitin	MGC81889;MGC80109;MGC154789	uba52;rps27a;ubc;ubb	-0.77	0.11	-0.75	0.09	0.6	NaN	-0.83	0.133	-0.44	0.3	-0.25	NaN
MGC83669 protein	MGC83669	ppa2	-1.88	0.01	NaN	NaN	NaN	NaN	NaN	NaN	NaN	NaN	NaN	NaN
MGC82947 protein	MGC82947	bola2	2.08	0	NaN	NaN	NaN	NaN	NaN	NaN	NaN	NaN	NaN	NaN
MGC82927 protein	MGC82927	f7	1.97	0.01	NaN	NaN	NaN	NaN	NaN	NaN	NaN	NaN	NaN	NaN
LOC398563 protein;LOC398563 protein (Fragment);	LOC398563		1.15	0.06	0.5	0.32	-0.51	0.348	NaN	NaN	NaN	NaN	NaN	NaN
MGC82894 protein	MGC82894	psmd3	0.45	0.33	0.03	NaN	0.3	NaN	0.13	NaN	1.22	0.04	NaN	NaN
MGC80961 protein	MGC80961	cttn	NaN	NaN	0.58	NaN	-1.4	0.002	-0.38	0.346	NaN	NaN	NaN	NaN
Glucose-6-phosphate isomerase	MGC80718	gpi	-0.5	0.31	-0.7	0.22	-0.86	0.066	0.42	0.346	NaN	NaN	NaN	NaN
MGC82702 protein	MGC82702	hba-l5	-0.32	NaN	0.99	0.08	1.01	0.034	0.79	NaN	-0.35	NaN	-0.03	NaN
Dynein light chain dlc8a (MGC82658 protein)	dynll1	dynll1	-1.29	0.09	NaN	NaN	NaN	NaN	NaN	NaN	NaN	NaN	NaN	NaN
MGC82602 protein	MGC82602		1.52	0.05	NaN	NaN	3.13	NaN	2.2	NaN	1.07	0.07	0.38	0.29
Peptidyl-prolyl cis-trans isomerase	fkbp2;MGC80429	fkbp2;fkbp2	-0.05	NaN	0.24	NaN	-2.53	0	0.72	NaN	-0.1	NaN	NaN	NaN
MGC80370 protein	MGC80370	kazald1	3.9	0	NaN	NaN	NaN	NaN	NaN	NaN	NaN	NaN	NaN	NaN
Proteasome subunit beta type	psmb2	psmb2	NaN	NaN	NaN	NaN	0.3	NaN	-0.49	NaN	1.36	0.02	-0.45	0.41
MGC80200 protein	MGC80200	nrcam	NaN	NaN	NaN	NaN	1.27	0.057	NaN	NaN	NaN	NaN	NaN	NaN
MGC80186 protein	MGC80186	g3bp1	-0.79	0.27	-1.45	0.04	NaN	NaN	NaN	NaN	NaN	NaN	NaN	NaN
MGC80163 protein	MGC80163		-0.37	NaN	0.22	NaN	-1.52	0.004	NaN	NaN	0.29	NaN	NaN	NaN
PdhE1beta-1 protein;Pyruvate dehydrogenase E1-beta subunit (Fragment);PdhE1beta-1 protein (Fragment)	PdhE1beta-1	pdhb	0.67	0.32	1.45	0	NaN	NaN	NaN	NaN	NaN	NaN	NaN	NaN
MGC83546 protein	MGC83546	amph	NaN	NaN	NaN	NaN	1.6	0.018	NaN	NaN	NaN	NaN	NaN	NaN
MGC83495 protein	MGC83495	vwa5a.2	-1.04	0.17	-1.47	0.01	-0.64	NaN	-0.88	NaN	-1.02	0.08	NaN	NaN
Histone-binding protein RBBP4-B	rbbp4-b	rbbp4	NaN	NaN	NaN	NaN	1.5	0.026	-0.22	NaN	NaN	NaN	NaN	NaN
MGC81156 protein	MGC81156	gstt1	0.24	NaN	1.31	0.01	0.52	0.271	0.32	NaN	-0.37	NaN	-0.39	0.29
MGC80245 protein	MGC80245		NaN	NaN	NaN	NaN	-1.35	0.04	NaN	NaN	NaN	NaN	NaN	NaN
Heterogeneous nuclear ribonucleoproteins A1 homolog	LOC397751;hnrnpa1		0.57	0.27	1.32	NaN	1.68	0	1.28	0.114	-0.43	NaN	NaN	NaN
Hspd1 protein (Fragment);Hspd1 protein;	Hspd1	hspd1	0.17	NaN	-0.05	NaN	1.22	0.026	NaN	NaN	NaN	NaN	NaN	NaN
Nascent polypeptide-associated complex subunit alpha	naca	naca.2	0.81	NaN	0.8	0.07	0.22	NaN	0.59	0.205	NaN	NaN	NaN	NaN
Leukotriene A(4) hydrolase (LTA-4 hydrolase) (EC 3.3.2.6)	MGC78867	lta4h	0.39	NaN	1.71	0.01	0.98	NaN	-0.74	0.201	0.78	0.17	NaN	NaN
Calumenin	calu	calu	1.2	0.05	0.24	NaN	1.21	0.027	1.46	0.111	NaN	NaN	NaN	NaN
Serine/threonine-protein phosphatase 2A 55 kDa regulatory subunit B;Serine/threonine-protein phosphatase 2A 55 kDa regulatory subunit B (Fragment);	PP2A	ppp2r2a	0.61	NaN	1.87	0.01	-0.36	NaN	NaN	NaN	NaN	NaN	NaN	NaN
Reticulon;Reticulon;Reticulon	RTN4	rtn4	0.08	NaN	-1.06	0.06	-0.12	NaN	-0.04	NaN	NaN	NaN	NaN	NaN
MGC83716 protein	MGC83716	fkbp4	NaN	NaN	NaN	NaN	1.98	0.002	NaN	NaN	NaN	NaN	NaN	NaN
MGC82327 protein	MGC82327		-0.43	NaN	0.57	NaN	-0.84	0.071	-1.52	0.131	-0.78	0.17	-0.13	NaN
MGC82200 protein	MGC82200	snx1	NaN	NaN	NaN	NaN	2.08	0.001	NaN	NaN	NaN	NaN	NaN	NaN
MGC81323 protein	MGC81323	tuba4a	0.75	0.13	0.59	0.22	-0.8	0.088	0.68	NaN	-0.24	NaN	-0.97	0.2
MGC82428 protein	MGC82428	cox6b1	NaN	NaN	NaN	NaN	NaN	NaN	NaN	NaN	-0.85	0.08	-0.9	0.2
MGC82306 protein	MGC82306	rps18	-1.09	0.08	0.46	0.35	-1.25	0.06	-0.89	0.156	NaN	NaN	NaN	NaN
Park7 protein;SP22;SP22 (Fragment);MGC84701 protein	Park7;SP22;MGC84701	park7;park7	NaN	NaN	-2.1	0	NaN	NaN	NaN	NaN	-1.28	0.03	NaN	NaN
MGC81140 protein	MGC81140	lap3	-1.4	NaN	-1.91	0.01	-0.66	0.261	-0.82	0.133	NaN	NaN	NaN	NaN
Uncharacterized protein			0.72	0.14	-0.24	NaN	0.93	0.028	0.95	0.179	1.37	NaN	2.12	0.19
MGC79030 protein	MGC79030	hspe1	-1.4	0.06	NaN	NaN	NaN	NaN	NaN	NaN	-1.52	NaN	NaN	NaN
60S ribosomal protein L31	rpl31	rpl31	NaN	NaN	NaN	NaN	1.95	0.002	0.87	0.156	NaN	NaN	NaN	NaN
DNA damage-binding protein 1	ddb1	ddb1	NaN	NaN	-1.49	0.03	1.56	0.022	0.84	0.143	NaN	NaN	NaN	NaN
MGC68491 protein;Uncharacterized protein (Fragment);	MGC68491	pmp2	NaN	NaN	-1.29	0.06	-0.97	NaN	0.09	NaN	0.43	0.38	NaN	NaN
MGC68767 protein	MGC68767	napsa	-1.18	0.01	-1.35	0.01	-0.97	0.038	-0.31	NaN	0.2	NaN	NaN	NaN
MGC68473 protein	MGC68473	epb41l3	-1.5	0.05	NaN	NaN	0.27	NaN	0.14	NaN	NaN	NaN	NaN	NaN
MGC68479 protein	MGC68479		1.46	0	-0.4	NaN	2.03	NaN	NaN	NaN	-0.08	NaN	-0.15	NaN
Succinate dehydrogenase [ubiquinone] flavoprotein subunit A, mitochondrial	sdha-a	sdha	-0.96	NaN	-0.01	NaN	-0.79	0.092	-0.64	0.286	NaN	NaN	NaN	NaN
Transketolase (EC 2.2.1.1)	MGC68785	tkt	0.4	NaN	NaN	NaN	1.13	0.087	NaN	NaN	NaN	NaN	NaN	NaN
MGC68629 protein	MGC68629	rab10	-2.91	0	NaN	NaN	-1.09	0.04	-0.95	0.145	NaN	NaN	NaN	NaN
6-phosphogluconate dehydrogenase, decarboxylating	pgd	pgd	NaN	NaN	NaN	NaN	0.96	0.074	NaN	NaN	NaN	NaN	NaN	NaN
Pyruvate carboxylase	MGC68971	pc.1	-0.29	NaN	NaN	NaN	1.37	0.038	1.55	0.131	NaN	NaN	NaN	NaN
Major vault protein	mvp	mvp	NaN	NaN	-1.65	0	NaN	NaN	NaN	NaN	NaN	NaN	NaN	NaN
RNA-binding protein 8A-B	rbm8a-b	rbm8a	NaN	NaN	NaN	NaN	2.45	0	NaN	NaN	NaN	NaN	NaN	NaN
60S ribosomal protein L27	rpl27	rpl27	NaN	NaN	NaN	NaN	NaN	NaN	NaN	NaN	1.35	0.02	NaN	NaN
Rps14-prov protein	rps14	rps14	1.37	0.01	1.29	0.01	NaN	NaN	NaN	NaN	NaN	NaN	NaN	NaN
Amyloid-beta-like protein B	aplp2 B		0.08	NaN	0.86	0.05	-0.42	0.258	-0.71	0.133	-0.41	0.39	0.58	0.37
S-phase kinase-associated protein 1	skp1	skp1	-0.61	0.25	-1.61	0	-0.68	0.191	-1.11	NaN	0.87	0.13	NaN	NaN
Glutamine synthetase	glul	glul	NaN	NaN	1.05	0.07	1.2	0.027	-0.14	NaN	NaN	NaN	NaN	NaN
MGC64541 protein	MGC64541	psap	0.21	NaN	-1.04	0.04	0.31	NaN	0.39	0.37	NaN	NaN	NaN	NaN
MGC64292 protein;MGC64292 protein (Fragment);	MGC64292	pcolce	0.9	NaN	0.91	0.04	-0.03	NaN	0.46	0.266	0.37	NaN	NaN	NaN
MGC64276 protein	c9	c9	-0.39	0.37	-0.23	NaN	-0.95	NaN	-1.35	0.114	-2.35	0	NaN	NaN
MGC64421 protein	serpinb6	serpinb6	0.08	NaN	0.18	NaN	1.06	0.026	0.73	0.196	NaN	NaN	NaN	NaN
Annexin	LOC398472	anxa5	0.34	NaN	1.13	0.02	0.69	0.253	NaN	NaN	NaN	NaN	NaN	NaN
60S ribosomal protein L18;60S ribosomal protein L18-B	rpl18;rpl18-b	rpl18	1.34	0.03	2.38	0	NaN	NaN	NaN	NaN	-0.4	NaN	NaN	NaN
Rho-GDI like protein;MGC69119 protein;	RG		1.71	0	1.62	0	-0.82	0.08	-0.05	NaN	NaN	NaN	NaN	NaN
Atp6v1g1 protein	atp6v1g1	atp6v1g1	0.92	0.22	4.37	0	NaN	NaN	NaN	NaN	0.41	0.38	NaN	NaN
CanB protein (Protein phospatase 3 regulatory subunit B alpha isoform type 1)	ppp3r1	ppp3r1	1.2	0.05	1.13	NaN	NaN	NaN	NaN	NaN	NaN	NaN	NaN	NaN
Galectin	lgals3	lgals3	-0.36	NaN	-0.86	0.05	-1.09	0.04	NaN	NaN	0.57	0.21	-0.16	NaN
Vha55 protein	vha55	atp6v1b2	0.45	0.3	1.49	0	0.53	0.223	0.83	0.16	NaN	NaN	NaN	NaN
Cct5-prov protein	cct5	cct5	0.34	NaN	-1	0.04	-0.11	NaN	NaN	NaN	NaN	NaN	NaN	NaN
Proteasome subunit alpha type	psma4	psma4	-2.48	0	-2.86	0	NaN	NaN	NaN	NaN	-0.01	NaN	NaN	NaN
Pon1-prov protein;MGC80011 protein;	MGC80011	pon2;pon2	-0.16	NaN	0.22	NaN	-0.93	0.087	0.14	NaN	NaN	NaN	NaN	NaN
MGC53359 protein	tuba3c	tuba3c	-0.78	0.11	-0.95	0.03	-0.46	0.24	NaN	NaN	-1.56	0	-1.86	0.12
Wu:fc55e05-prov protein	copb2	copb2	0.27	NaN	-0.79	0.08	-0.09	NaN	0.17	NaN	NaN	NaN	NaN	NaN
Tetraspanin	cd81	cd81	2.44	NaN	4.31	0	NaN	NaN	NaN	NaN	NaN	NaN	NaN	NaN
MGC53205 protein	tubb4a	tubb4a	-0.3	NaN	-1.11	0.02	-0.21	NaN	0.59	0.179	-0.08	NaN	-0.65	NaN
Kns2-prov protein	klc1	klc1	1.66	0.03	NaN	NaN	0.32	NaN	-0.83	0.16	NaN	NaN	NaN	NaN
ATP synthase subunit beta	atp5b	atp5b	0.29	NaN	0.18	NaN	0.37	NaN	0.65	0.196	1.26	0.03	0.47	0.27
Transgelin	tagln2	tagln2	1.05	0.09	NaN	NaN	NaN	NaN	NaN	NaN	NaN	NaN	NaN	NaN
Sodium/potassium-transporting ATPase subunit beta	atp1b3	atp1b3	NaN	NaN	1.59	0.02	0.15	NaN	0.59	0.223	NaN	NaN	NaN	NaN
Stress-induced phosphoprotein STI1;Stip1-prov protein;	stip1	stip1	1.35	0.01	0.35	NaN	0.13	NaN	-0.02	NaN	0.59	0.28	NaN	NaN
Ferritin			0.33	NaN	-0.88	0.21	-0.79	0.092	-0.16	NaN	-0.15	NaN	NaN	NaN
Vdac1-prov protein	vdac1	vdac1	0.92	0.22	NaN	NaN	-1.44	0.001	-0.11	NaN	NaN	NaN	NaN	NaN
MGC52616 protein	MGC52616	hspa9	-1.39	0.07	0	NaN	NaN	NaN	0.43	0.384	NaN	NaN	NaN	NaN
Catenin beta	ctnnb1	ctnnb1;ctnnb1	1.69	0.02	1.59	NaN	0.33	NaN	NaN	NaN	NaN	NaN	NaN	NaN
DECD-box RNA helicase (MGC53693 protein);Ddx39-prov protein;	ddx39a	ddx39a	1.06	0.09	-0.2	NaN	NaN	NaN	NaN	NaN	NaN	NaN	NaN	NaN
Sfrs2-prov protein	srsf2	srsf2	-1.31	NaN	-1.21	0.01	0.36	NaN	0.28	NaN	NaN	NaN	NaN	NaN
Eukaryotic translation initiation factor 5A (eIF-5A)	eif5a	eif5a	0.12	NaN	-0.77	0.08	0.48	0.253	0.35	NaN	-0.25	NaN	-2.26	0.12
Protein kinase C-binding protein NELL2	nell2	nell2	-1.69	NaN	-1.36	0.05	-0.04	NaN	-0.04	NaN	NaN	NaN	NaN	NaN
Rbp4-prov protein		rbp4	0.55	0.27	-1.35	0.01	-1.82	0.001	-1.23	0.131	NaN	NaN	NaN	NaN
Eef2-prov protein	eef2.1	eef2.1	-0.79	0.11	-1.76	0	-0.12	NaN	-0.27	NaN	NaN	NaN	NaN	NaN
Calreticulin (Fragment);Crc protein;	crc	calr	1.17	0.01	0.88	0.04	-0.01	NaN	-0.52	0.256	NaN	NaN	NaN	NaN
40S ribosomal protein S12	MGC68529;rps12;LOC100126614	rps12;rps12	-0.19	NaN	1.47	0	-0.72	0.237	NaN	NaN	-1.15	0.02	-0.87	0.19
Acidic leucine-rich nuclear phosphoprotein 32 family member E	anp32e	anp32e	-0.58	0.22	-1.35	0	-0.08	NaN	0.96	0.167	0.11	NaN	-0.86	0.3
XFRP protein (Fragment);Follistatin-related protein (XFRP protein);	xFRP		0.9	0.06	0.29	NaN	0.36	NaN	0.21	NaN	-0.46	0.29	0.08	NaN
Sars-prov protein	sars	sars	NaN	NaN	NaN	NaN	-2.23	0.001	NaN	NaN	NaN	NaN	NaN	NaN
Protein NDRG2	ndrg2	ndrg2	-0.06	NaN	1.85	0.01	-0.18	NaN	0.68	0.193	NaN	NaN	NaN	NaN
Adenylosuccinate synthetase isozyme 2	adss	adss	NaN	NaN	NaN	NaN	1.1	0.04	0.24	NaN	NaN	NaN	NaN	NaN
Rab5a-prov protein;Rab5-prov protein;	rab5a	rab5a;rab5c	-1.86	0	NaN	NaN	-0.01	NaN	-0.85	0.156	NaN	NaN	NaN	NaN
p44s10-prov protein			1.65	0.01	1.12	NaN	0.01	NaN	0.19	NaN	1.38	NaN	1.58	NaN
Proteasome subunit beta type	psmb1	psmb1	0.08	NaN	-0.03	NaN	-0.85	0.067	0.55	0.245	-0.8	0.16	0.9	NaN
MGC53311 protein			0.17	NaN	0.77	0.08	0.68	NaN	-0.91	0.157	0.49	0.32	0.29	NaN
Atp6v0d1 protein	atp6v0d1	atp6v0d1	0.63	NaN	1.29	NaN	0.32	NaN	-0.38	0.454	3.6	0	NaN	NaN
MGC52934 protein		apoa1	0.44	0.31	0.07	NaN	-0.33	NaN	-0.1	NaN	-1.6	0	-0.6	0.22
Lin7c-prov protein	lin7c	lin7c	NaN	NaN	NaN	NaN	-1.33	0.014	NaN	NaN	NaN	NaN	NaN	NaN
Ubin-pending-prov protein;XDRP1 protein (Fragment);	XDRP1	ubqln4	NaN	NaN	1.3	0.06	NaN	NaN	NaN	NaN	NaN	NaN	NaN	NaN
Dystroglycan;Dystroglycan;LOC398500 protein	dagfl5;LOC398500	dag1	NaN	NaN	NaN	NaN	2.48	0	NaN	NaN	NaN	NaN	NaN	NaN
Proteasome subunit alpha type	psma3	psma3	1.04	0.03	1.1	0.01	0.29	NaN	0.18	NaN	0.47	0.29	0.32	NaN
ADP-ribosylation factor 1	arf1;MGC80261;arf-1	arf1;arf3;arf5	-0.46	0.33	-1.45	0.04	-0.07	NaN	0.44	0.245	-0.24	NaN	NaN	NaN
60S acidic ribosomal protein P0	rplp0	rplp0	0.25	NaN	0.53	0.3	1.52	0.026	0.95	NaN	NaN	NaN	NaN	NaN
MGC52646 protein	canx	canx	1.66	NaN	1.32	0.01	-0.67	NaN	-0.01	NaN	NaN	NaN	NaN	NaN
Peptidyl-prolyl cis-trans isomerase	cyp		-0.55	0.25	-0.07	NaN	-1.01	0.034	0.28	NaN	-0.4	0.32	0.18	NaN
Hnrpc-prov protein		hnrnpc	-4.73	NaN	NaN	NaN	-3.37	0	NaN	NaN	NaN	NaN	NaN	NaN
Paics-prov protein			-0.13	NaN	0.86	0.08	-0.19	NaN	-0.51	0.205	-0.59	0.28	NaN	NaN
Rpl5-a protein	rpl5-a	rpl5	1.25	0.05	1.08	0.03	0.5	NaN	-0.33	NaN	NaN	NaN	NaN	NaN
Glyceraldehyde-3-phosphate dehydrogenase (EC 1.2.1.12)	gapdh		-0.3	NaN	-0.44	0.29	-0.44	0.25	-0.64	0.201	-0.87	0.07	0.17	NaN
Type XVIII collagen short variant	col18a1	col18a1	0	NaN	-0.88	0.04	-0.09	NaN	-0.1	NaN	0.98	0.1	0.25	NaN
Noelin-1;LOC398287 protein;Noelin-2	LOC398287	olfm1	-1.29	0.01	-0.34	NaN	-0.16	NaN	-0.17	NaN	0.5	0.32	NaN	NaN
Lissencephaly-1 homolog	pafah1b1	pafah1b1	-1.03	0.03	0.17	NaN	-0.57	0.169	-0.51	0.196	-0.43	0.3	-0.17	NaN
Tubulin beta chain	tubb	tubb	0.17	NaN	1.17	0.02	1.09	NaN	0.21	NaN	0.66	0.16	1.08	0.19
Complement component C3			0.65	NaN	-0.12	NaN	1.02	0.031	0.4	0.371	NaN	NaN	NaN	NaN
Collagen alpha-1(II) chain	col2a1	col2a1	-0.41	NaN	-1.4	0	-0.86	0.064	-0.69	0.196	NaN	NaN	NaN	NaN
EEF1D protein (Elongation factor-1 delta);Elongation factor 1 delta 2 (Fragment);Elongation factor 1 delta 1 (Fragment)	EEF1D		0.36	NaN	0.51	0.23	0.95	0.04	0.2	NaN	0.49	0.28	0	NaN
Pyruvate kinase muscle isozyme	pkm	pkm	-0.1	NaN	0.75	0.09	0.8	0.058	-0.12	NaN	0.24	NaN	-1.27	0.19
Gpm6a-A protein (Myelin PLP-related membrane protein DM beta)	gpm6a	gpm6a	-0.12	NaN	NaN	NaN	0.85	0.066	-1.24	0.145	1.21	0.04	NaN	NaN
Cdc42 protein (Rho GTPase Cdc42) (Rho family small GTP binding protein cdc42)	cdc42	cdc42	-0.34	NaN	-1.6	0.02	-0.99	0.064	NaN	NaN	0.54	0.3	NaN	NaN
Receptor protein tyrosine phosphatase LAR	XPTP-LAR	ptprf	0.57	0.27	1.82	NaN	0.35	NaN	NaN	NaN	1.01	0.09	NaN	NaN
Lipovitellin 1, PCDZN=ZN(2+)- and CD(2+)-binding protein (Fragments)			NaN	NaN	NaN	NaN	NaN	NaN	NaN	NaN	-2.56	0	NaN	NaN
Proteasome subunit alpha type-7-B;Proteasome subunit alpha type-7-A	psma7-b;psma7-a	psma7;psma7	-0.42	0.32	-0.18	NaN	-0.55	0.184	-0.09	NaN	-0.87	0.07	-0.51	0.26
