# Supplementary material for: On-Site Ribosome Remodeling by Locally Synthesized Ribosomal Proteins in Axons
Source: Cell Rep. 2019 Dec 10;29(11):3605–3619.e10. doi: 10.1016/j.celrep.2019.11.025 (PMC6915326; doi:10.1016/j.celrep.2019.11.025)
Supplement: Table S3. Enriched GOs, Related to Figure 2 [file mmc4.xlsx]

## Sheet: Enriched GOs
Sheet	Column	Comment
Enriched GOs		GO terms enriched in gene groups whose translation was signifiacntly regulatd by cue stimulations
	Regulated_by_any_cue	p-value (DAVID) for enrichment of GO in genes whose translation was signifiacntly regulatd by any of three different cues
	Netrin1_up	p-value (DAVID) for enrichment of GO in genes whose translation was signifiacntly increased by Netrin-1 stimulation
Term	Regulated_by_any_cue	Netrin1_up	Netrin1_down	BDNF_up	BDNF_down	Sema_up	Sema_down
GO:0004298~threonine-type endopeptidase activity	9.9395e-08	0.168612	1	0.122595	0.11964	0.0772494	0.0710365
GO:0006511~ubiquitin-dependent protein catabolic process	4.62884e-07	0.388086	0.315597	0.00465377	0.259889	1	0.172485
GO:0005840~ribosome	6.9087e-07	0.000127548	1	0.0213776	0.0118939	1	1
GO:0019773~proteasome core complex, alpha-subunit complex	3.59109e-06	1	1	0.0562189	1	1	1
GO:0005737~cytoplasm	1.46634e-05	0.203398	0.0111891	0.0432544	0.0274318	0.346818	0.00506948
GO:0003735~structural constituent of ribosome	7.04792e-05	0.00124208	1	0.212344	0.0506382	0.415136	1
GO:0006412~translation	7.91279e-05	0.000765015	1	0.184919	0.148738	0.320002	1
GO:0007017~microtubule-based process	0.000140168	0.220166	0.0153341	-	0.141332	-	0.00394512
GO:0005839~proteasome core complex	0.000298897	1	-	1	1	1	0.0380824
GO:0006457~protein folding	0.000321911	0.410908	0.0614425	0.310928	0.276927	-	-
GO:0005200~structural constituent of cytoskeleton	0.000513131	0.18188	0.157554	-	0.129358	-	0.00279374
GO:0015991~ATP hydrolysis coupled proton transport	0.000668804	0.0195677	1	-	-	0.071597	-
GO:0003924~GTPase activity	0.00179057	0.0463641	0.150819	0.438768	0.43037	-	0.0406384
GO:0005509~calcium ion binding	0.00267978	0.00795101	0.596709	0.0806907	1	0.645695	0.613641
GO:0005525~GTP binding	0.00984453	0.442383	0.00425868	0.247875	0.2359	1	0.254357
GO:0003755~peptidyl-prolyl cis-trans isomerase activity	0.0166601	1	-	0.107477	1	-	-
GO:0005856~cytoskeleton	0.0273378	0.481478	0.114744	-	0.327159	-	0.2285
GO:0051603~proteolysis involved in cellular protein catabolic process	0.0294759	1	-	-	1	1	1
GO:0005215~transporter activity	0.0368905	1	0.0761644	-	0.052342	0.0224084	-
GO:0005874~microtubule	0.0420192	0.517093	0.135602	-	0.355433	-	0.0322746
GO:0008289~lipid binding	0.0453239	1	0.285823	-	-	1	1
GO:0007155~cell adhesion	0.0534637	1	1	1	0.231822	1	1
GO:0000166~nucleotide binding	0.0569228	0.284677	0.475632	0.144046	1	-	-
GO:0005198~structural molecule activity	0.059796	0.557605	0.0311414	-	0.43037	-	1
GO:0009409~response to cold	0.0731892	1	1	-	1	1	-
GO:0007016~cytoskeletal anchoring at plasma membrane	0.0731892	-	1	1	-	-	-
GO:0046961~proton-transporting ATPase activity, rotational mechanism	0.0784804	0.12753	1	-	-	-	-
GO:0004075~biotin carboxylase activity	0.0804909	-	1	1	-	-	-
GO:0008308~voltage-gated anion channel activity	0.0804909	1	-	-	1	-	-
GO:0005743~mitochondrial inner membrane	0.0909667	1	1	1	0.254328	-	-
GO:0030042~actin filament depolymerization	0.0963831	-	-	-	-	1	1
GO:0050660~flavin adenine dinucleotide binding	0.0971247	1	1	1	1	1	-
GO:0003746~translation elongation factor activity	0.103975	-	1	0.107477	-	-	-
GO:0005501~retinoid binding	0.105862	-	0.0270177	-	0.021887	1	-
GO:0016820~hydrolase activity, acting on acid anhydrides, catalyzing transmembrane movement of substances	0.105862	0.0315613	-	-	-	-	-
GO:0005576~extracellular region	0.106227	0.144518	0.845533	0.790472	0.715876	0.661914	0.191336
GO:0030141~secretory granule	0.117834	-	-	-	-	0.0180762	-
GO:0097433~dense body	0.117834	-	0.0309284	-	-	-	-
GO:0042176~regulation of protein catabolic process	0.119	-	-	1	-	1	-
GO:0015992~proton transport	0.119	1	-	-	1	-	-
GO:0007399~nervous system development	0.121806	0.437198	0.358408	-	-	-	1
GO:0008201~heparin binding	0.122044	1	-	-	-	-	0.0680508
GO:0046914~transition metal ion binding	0.130537	1	-	-	-	-	1
GO:0045454~cell redox homeostasis	0.134458	1	0.257086	-	1	-	-
GO:0045261~proton-transporting ATP synthase complex, catalytic core F(1)	0.139689	1	-	-	-	1	-
GO:0005911~cell-cell junction	0.139689	1	1	-	1	-	1
GO:0016192~vesicle-mediated transport	0.144051	0.458228	1	1	0.313091	1	1
GO:0016579~protein deubiquitination	0.154302	-	-	0.137937	1	-	-
GO:0051015~actin filament binding	0.154534	-	-	-	-	1	1
GO:0022604~regulation of cell morphogenesis	0.162562	-	-	-	-	1	1
GO:0007264~small GTPase mediated signal transduction	0.163724	0.746858	0.0192679	0.619708	0.569055	1	-
GO:0003756~protein disulfide isomerase activity	0.177873	1	1	-	-	-	-
GO:0000502~proteasome complex	0.181797	-	-	1	-	1	-
GO:0004843~thiol-dependent ubiquitin-specific protease activity	0.189927	-	-	1	1	-	1
GO:0005623~cell	0.19154	-	0.0555481	-	1	-	-
GO:0030234~enzyme regulator activity	0.20057	-	-	1	-	1	-
GO:0046034~ATP metabolic process	0.203984	0.0654415	-	-	-	-	-
GO:0005581~collagen trimer	0.221856	-	0.0609218	-	1	-	-
GO:0016363~nuclear matrix	0.221856	-	-	-	-	1	1
GO:0010628~positive regulation of gene expression	0.223925	-	1	-	-	-	1
GO:0042742~defense response to bacterium	0.243369	1	-	-	-	-	1
GO:0006094~gluconeogenesis	0.243369	-	-	1	1	-	-
GO:0046933~proton-transporting ATP synthase activity, rotational mechanism	0.244112	1	-	-	-	1	-
GO:0019898~extrinsic component of membrane	0.259964	-	1	-	1	-	-
GO:0033180~proton-transporting V-type ATPase, V1 domain	0.259964	0.0807909	-	-	-	-	-
GO:0015629~actin cytoskeleton	0.278316	-	-	-	-	1	1
GO:0030246~carbohydrate binding	0.282156	1	1	1	1	-	1
GO:0006886~intracellular protein transport	0.284681	1	1	1	0.394626	1	1
GO:0005833~hemoglobin complex	0.296216	0.0936197	-	1	-	1	-
GO:0000910~cytokinesis	0.298848	-	-	-	-	1	1
GO:0003995~acyl-CoA dehydrogenase activity	0.30504	1	-	1	-	1	-
GO:0005925~focal adhesion	0.330703	-	0.0957185	-	-	-	-
GO:0008601~protein phosphatase type 2A regulator activity	0.342919	0.113398	-	-	-	-	-
GO:0030529~intracellular ribonucleoprotein complex	0.343282	-	1	0.227763	-	-	-
GO:0070469~respiratory chain	0.347311	-	1	1	-	-	-
GO:0005578~proteinaceous extracellular matrix	0.352335	-	0.270361	1	1	-	-
GO:0005344~oxygen transporter activity	0.361081	0.120492	-	1	-	1	-
GO:0050661~NADP binding	0.361081	-	-	-	1	-	1
GO:0004867~serine-type endopeptidase inhibitor activity	0.361081	1	-	1	-	-	-
GO:0004190~aspartic-type endopeptidase activity	0.361081	-	1	-	1	-	1
GO:0019825~oxygen binding	0.361081	0.120492	-	1	-	1	-
GO:0006869~lipid transport	0.366582	-	1	-	-	-	1
GO:0001558~regulation of cell growth	0.366582	1	1	-	-	-	-
GO:0030145~manganese ion binding	0.378744	-	1	-	1	-	-
GO:0019843~rRNA binding	0.378744	1	-	1	-	-	-
GO:0005938~cell cortex	0.379307	-	-	-	-	1	1
GO:0015986~ATP synthesis coupled proton transport	0.382475	1	-	-	-	1	-
GO:0000287~magnesium ion binding	0.39509	1	1	0.373937	1	-	-
GO:0008237~metallopeptidase activity	0.412625	1	-	-	-	-	1
GO:0007010~cytoskeleton organization	0.413081	-	-	-	-	1	1
GO:0006099~tricarboxylic acid cycle	0.413081	-	1	-	1	-	-
GO:0005544~calcium-dependent phospholipid binding	0.428869	1	-	-	-	1	-
GO:0006096~glycolytic process	0.521153	-	-	-	1	-	1
GO:0005789~endoplasmic reticulum membrane	0.532983	0.66462	0.624061	1	-	1	-
GO:0005764~lysosome	0.552467	-	1	-	-	-	1
GO:0030496~midbody	0.552467	-	-	-	-	1	1
GO:0003729~mRNA binding	0.556359	-	1	1	-	-	-
GO:0005524~ATP binding	0.577812	0.322953	0.667727	0.496871	0.991756	1	0.937619
GO:0005975~carbohydrate metabolic process	0.585646	1	1	0.339829	-	1	-
GO:0008152~metabolic process	0.592633	-	-	1	1	-	1
GO:0000786~nucleosome	0.605436	-	-	1	-	0.126549	-
GO:0005741~mitochondrial outer membrane	0.605436	1	-	-	1	-	-
GO:0005815~microtubule organizing center	0.634175	-	1	1	-	-	-
GO:0005829~cytosol	0.644867	1	-	0.153503	-	-	-
GO:0005886~plasma membrane	0.661238	1	0.506827	0.763626	-	1	-
GO:0003676~nucleic acid binding	0.670537	0.478199	1	0.846212	1	1	-
GO:0016569~covalent chromatin modification	0.673299	-	1	1	-	-	-
GO:0005654~nucleoplasm	0.677522	-	1	-	-	1	-
GO:0004252~serine-type endopeptidase activity	0.685317	0.147247	-	-	-	-	1
GO:0005615~extracellular space	0.703203	1	-	0.404763	1	1	-
GO:0006810~transport	0.836253	-	0.339281	-	-	-	-
GO:0006260~DNA replication	0.840398	1	-	1	-	-	-
GO:0005794~Golgi apparatus	0.845114	1	1	1	-	-	-
GO:0006281~DNA repair	0.879663	-	1	1	-	1	-
GO:0005783~endoplasmic reticulum	0.879809	0.447234	-	-	-	-	-
GO:0016874~ligase activity	0.885324	-	-	-	0.348374	-	-
GO:0005622~intracellular	0.893753	-	0.257742	1	0.527833	1	1
GO:0016020~membrane	0.895072	1	-	-	1	1	0.346786
GO:0016567~protein ubiquitination	0.899485	-	0.409149	1	-	-	-
GO:0016055~Wnt signaling pathway	0.922304	0.531362	-	-	1	-	1
GO:0000139~Golgi membrane	0.933024	1	-	-	1	-	-
GO:0003723~RNA binding	0.939113	-	0.842755	0.784362	1	1	-
GO:0020037~heme binding	0.940236	0.553992	-	1	-	1	-
GO:0030154~cell differentiation	0.944445	1	1	-	-	-	-
GO:0005506~iron ion binding	0.946652	0.568273	-	1	-	1	-
GO:0005634~nucleus	0.99945	0.999739	0.996082	0.788271	0.939772	0.568184	0.960626
GO:0003677~DNA binding	0.999908	-	0.980966	0.83388	-	0.867262	-
GO:0046872~metal ion binding	0.999969	1	0.991607	0.981018	1	1	1
GO:0016021~integral component of membrane	0.999999	0.997174	0.999974	0.98304	0.997826	0.922152	0.999083
GO:0008270~zinc ion binding	1	1	-	1	-	-	-
GO:0006351~transcription, DNA-templated	1	1	-	1	1	-	1
GO:0006452~translational frameshifting	1	-	1	-	-	-	-
GO:0045901~positive regulation of translational elongation	1	-	1	-	-	-	-
GO:0050731~positive regulation of peptidyl-tyrosine phosphorylation	1	1	-	-	-	-	-
GO:0019430~removal of superoxide radicals	1	-	1	-	-	-	-
GO:0045087~innate immune response	1	-	-	1	-	-	-
GO:0034063~stress granule assembly	1	-	1	-	-	-	-
GO:0000132~establishment of mitotic spindle orientation	1	-	1	-	-	-	-
GO:0006414~translational elongation	1	-	-	-	1	-	-
GO:0050819~negative regulation of coagulation	1	1	-	-	-	-	-
GO:0007528~neuromuscular junction development	1	-	-	-	-	-	1
GO:0006796~phosphate-containing compound metabolic process	1	-	1	-	-	-	-
GO:0048255~mRNA stabilization	1	-	1	-	-	-	-
GO:0019752~carboxylic acid metabolic process	1	1	-	1	-	1	-
GO:2000507~positive regulation of energy homeostasis	1	1	-	-	1	1	-
GO:0060212~negative regulation of nuclear-transcribed mRNA poly(A) tail shortening	1	-	1	-	-	-	-
GO:0048793~pronephros development	1	-	1	-	-	-	-
GO:0006334~nucleosome assembly	1	-	-	-	-	1	-
GO:0090131~mesenchyme migration	1	-	-	-	-	-	1
GO:0000055~ribosomal large subunit export from nucleus	1	1	-	1	-	-	-
GO:0006338~chromatin remodeling	1	-	-	1	-	-	-
GO:0051016~barbed-end actin filament capping	1	1	-	-	-	-	-
GO:0001502~cartilage condensation	1	1	-	-	1	-	1
GO:0008380~RNA splicing	1	-	-	1	-	-	-
GO:0048738~cardiac muscle tissue development	1	1	-	-	1	-	1
GO:0097320~membrane tubulation	1	-	-	-	1	-	-
GO:0030336~negative regulation of cell migration	1	1	-	-	1	-	1
GO:0006417~regulation of translation	1	-	-	1	-	-	-
GO:0060271~cilium morphogenesis	1	1	-	-	-	-	-
GO:0032456~endocytic recycling	1	1	-	-	-	-	-
GO:0006813~potassium ion transport	1	1	-	-	-	-	-
GO:0008284~positive regulation of cell proliferation	1	1	-	-	-	-	-
GO:0042773~ATP synthesis coupled electron transport	1	-	-	1	-	-	-
GO:0015031~protein transport	1	1	-	-	-	-	-
GO:0006006~glucose metabolic process	1	-	-	-	-	-	1
GO:0000028~ribosomal small subunit assembly	1	-	-	-	-	1	-
GO:0006606~protein import into nucleus	1	1	-	1	-	-	-
GO:0090336~positive regulation of brown fat cell differentiation	1	1	-	-	1	1	-
GO:0009948~anterior/posterior axis specification	1	1	-	-	1	-	1
GO:0006665~sphingolipid metabolic process	1	-	1	-	-	-	-
GO:0042147~retrograde transport, endosome to Golgi	1	-	-	1	-	-	-
GO:0014850~response to muscle activity	1	1	-	-	1	1	-
GO:0006461~protein complex assembly	1	1	-	-	-	-	-
GO:0000381~regulation of alternative mRNA splicing, via spliceosome	1	-	-	1	-	-	-
GO:0045893~positive regulation of transcription, DNA-templated	1	1	-	-	1	-	1
GO:0007049~cell cycle	1	-	-	1	-	-	-
GO:0045727~positive regulation of translation	1	-	1	-	-	-	-
GO:0007218~neuropeptide signaling pathway	1	-	-	-	-	1	-
GO:0022008~neurogenesis	1	-	1	-	-	-	-
GO:0006108~malate metabolic process	1	-	1	-	-	-	-
GO:0019370~leukotriene biosynthetic process	1	1	-	-	-	-	-
GO:0055114~oxidation-reduction process	1	-	1	-	-	-	-
GO:0009617~response to bacterium	1	-	-	-	-	-	1
GO:0009411~response to UV	1	-	1	-	-	-	-
GO:0060317~cardiac epithelial to mesenchymal transition	1	-	1	-	-	-	-
GO:0006955~immune response	1	-	-	-	-	-	1
GO:0006105~succinate metabolic process	1	-	-	-	1	-	-
GO:0000187~activation of MAPK activity	1	1	-	-	-	-	-
GO:0006491~N-glycan processing	1	1	-	-	-	-	-
GO:0006879~cellular iron ion homeostasis	1	-	-	-	1	-	-
GO:0044208~'de novo' AMP biosynthetic process	1	-	-	1	-	-	-
GO:0006189~'de novo' IMP biosynthetic process	1	1	-	-	-	-	-
GO:0016486~peptide hormone processing	1	-	-	-	-	1	-
GO:0016477~cell migration	1	-	1	-	-	-	-
GO:0010629~negative regulation of gene expression	1	-	1	-	-	-	-
GO:0045892~negative regulation of transcription, DNA-templated	1	1	-	-	1	-	1
GO:0042254~ribosome biogenesis	1	-	-	1	-	-	-
GO:0051781~positive regulation of cell division	1	-	-	-	-	-	1
GO:0007156~homophilic cell adhesion via plasma membrane adhesion molecules	1	-	-	1	-	-	-
GO:0050873~brown fat cell differentiation	1	1	-	-	1	1	-
GO:0006486~protein glycosylation	1	-	1	-	-	-	-
GO:0000184~nuclear-transcribed mRNA catabolic process, nonsense-mediated decay	1	-	-	1	-	-	-
GO:0045010~actin nucleation	1	1	-	-	-	-	-
GO:0006897~endocytosis	1	-	1	-	-	-	-
GO:0051028~mRNA transport	1	-	-	1	-	-	-
GO:0008203~cholesterol metabolic process	1	-	1	-	-	-	-
GO:0042157~lipoprotein metabolic process	1	-	-	-	-	-	1
GO:0031076~embryonic camera-type eye development	1	1	-	-	1	-	1
GO:0006956~complement activation	1	1	-	-	-	-	1
GO:0072004~kidney field specification	1	-	1	-	-	-	-
GO:0048168~regulation of neuronal synaptic plasticity	1	-	-	-	1	1	-
GO:0006542~glutamine biosynthetic process	1	1	-	1	-	-	-
GO:0043161~proteasome-mediated ubiquitin-dependent protein catabolic process	1	-	1	1	-	-	-
GO:0006090~pyruvate metabolic process	1	-	-	1	-	-	-
GO:0006814~sodium ion transport	1	1	-	-	-	-	-
GO:0022904~respiratory electron transport chain	1	-	-	-	1	-	-
GO:0006183~GTP biosynthetic process	1	1	-	-	-	-	1
GO:0010718~positive regulation of epithelial to mesenchymal transition	1	-	1	-	-	-	-
GO:0042026~protein refolding	1	-	-	1	-	-	-
GO:0032071~regulation of endodeoxyribonuclease activity	1	-	-	-	-	1	-
GO:0007015~actin filament organization	1	-	-	-	1	-	-
GO:0006396~RNA processing	1	1	-	-	-	-	-
GO:0006241~CTP biosynthetic process	1	1	-	-	-	-	1
GO:0007596~blood coagulation	1	1	-	-	-	-	-
GO:0032331~negative regulation of chondrocyte differentiation	1	1	-	-	1	-	1
GO:0001654~eye development	1	1	-	1	-	-	-
GO:0061037~negative regulation of cartilage development	1	1	-	-	1	-	1
GO:0000056~ribosomal small subunit export from nucleus	1	1	-	1	-	-	-
GO:0043691~reverse cholesterol transport	1	-	1	-	-	-	-
GO:0007165~signal transduction	1	-	-	1	-	-	-
GO:0042060~wound healing	1	1	-	-	1	-	1
GO:0007067~mitotic nuclear division	1	-	1	-	-	-	-
GO:0050728~negative regulation of inflammatory response	1	1	-	-	1	1	-
GO:0006098~pentose-phosphate shunt	1	-	-	1	-	-	-
GO:0006352~DNA-templated transcription, initiation	1	-	-	-	-	1	-
GO:0051301~cell division	1	-	1	-	-	-	-
GO:0006895~Golgi to endosome transport	1	1	-	-	-	-	-
GO:0002062~chondrocyte differentiation	1	1	-	-	1	-	1
GO:0046883~regulation of hormone secretion	1	-	-	-	-	1	-
GO:0006434~seryl-tRNA aminoacylation	1	-	-	-	1	-	-
GO:0048666~neuron development	1	-	-	-	1	-	-
GO:0006413~translational initiation	1	-	1	-	-	-	-
GO:0034333~adherens junction assembly	1	1	-	-	1	-	1
GO:0006086~acetyl-CoA biosynthetic process from pyruvate	1	1	-	-	-	-	-
GO:0008104~protein localization	1	1	-	-	-	-	-
GO:0007369~gastrulation	1	-	1	-	-	-	-
GO:0006446~regulation of translational initiation	1	-	1	-	-	-	-
GO:0030866~cortical actin cytoskeleton organization	1	-	1	-	-	-	-
GO:0090382~phagosome maturation	1	1	-	-	-	-	-
GO:0060699~regulation of endoribonuclease activity	1	-	-	-	-	1	-
GO:0006397~mRNA processing	1	-	-	1	-	-	-
GO:0019521~D-gluconate metabolic process	1	-	-	1	-	-	-
GO:0009790~embryo development	1	-	1	-	-	-	-
GO:0043433~negative regulation of sequence-specific DNA binding transcription factor activity	1	1	-	-	1	-	1
GO:0030163~protein catabolic process	1	-	-	-	1	-	-
GO:0001731~formation of translation preinitiation complex	1	-	1	-	-	-	-
GO:0003190~atrioventricular valve formation	1	-	1	-	-	-	-
GO:0006826~iron ion transport	1	-	-	-	1	-	-
GO:0006228~UTP biosynthetic process	1	1	-	-	-	-	1
GO:0031497~chromatin assembly	1	-	-	1	-	-	-
GO:0006355~regulation of transcription, DNA-templated	1	-	-	1	-	-	-
GO:0043486~histone exchange	1	-	1	-	-	-	-
GO:0051014~actin filament severing	1	1	-	-	-	-	-
GO:0043128~positive regulation of 1-phosphatidylinositol 4-kinase activity	1	1	-	-	-	-	-
GO:0031175~neuron projection development	1	-	-	1	-	-	-
GO:0030041~actin filament polymerization	1	-	-	-	1	-	-
GO:0045905~positive regulation of translational termination	1	-	1	-	-	-	-
GO:0031398~positive regulation of protein ubiquitination	1	1	-	-	1	-	1
GO:0005788~endoplasmic reticulum lumen	1	1	-	-	-	-	-
GO:0030132~clathrin coat of coated pit	1	1	-	-	1	-	1
GO:0030027~lamellipodium	1	-	-	-	-	-	1
GO:0033186~CAF-1 complex	1	-	-	1	-	-	-
GO:0000159~protein phosphatase type 2A complex	1	1	-	-	-	-	-
GO:0043231~intracellular membrane-bounded organelle	1	1	-	-	-	-	-
GO:0005882~intermediate filament	1	1	-	-	-	-	-
GO:0031465~Cul4B-RING E3 ubiquitin ligase complex	1	-	1	1	-	-	-
GO:0005905~clathrin-coated pit	1	-	1	-	-	-	-
GO:0005890~sodium:potassium-exchanging ATPase complex	1	1	-	-	-	-	-
GO:0019005~SCF ubiquitin ligase complex	1	-	1	-	-	-	-
GO:0030286~dynein complex	1	-	1	-	-	-	-
GO:0016607~nuclear speck	1	-	-	1	-	-	-
GO:0046930~pore complex	1	1	-	-	-	-	-
GO:0005802~trans-Golgi network	1	1	-	-	-	-	-
GO:0005852~eukaryotic translation initiation factor 3 complex	1	-	1	-	-	-	-
GO:0045178~basal part of cell	1	1	-	-	1	-	1
GO:0033018~sarcoplasmic reticulum lumen	1	1	-	1	-	-	-
GO:0000812~Swr1 complex	1	-	1	-	-	-	-
GO:0022624~proteasome accessory complex	1	-	-	-	1	-	-
GO:0008021~synaptic vesicle	1	-	-	-	1	1	-
GO:0033179~proton-transporting V-type ATPase, V0 domain	1	-	-	-	-	1	-
GO:0035098~ESC/E(Z) complex	1	-	-	1	-	-	-
GO:0042470~melanosome	1	1	-	1	-	-	-
GO:0005638~lamin filament	1	-	1	-	-	-	-
GO:0055037~recycling endosome	1	1	-	-	-	-	-
GO:0030175~filopodium	1	-	-	-	-	-	1
GO:0005579~membrane attack complex	1	-	-	-	-	-	1
GO:0016471~vacuolar proton-transporting V-type ATPase complex	1	1	-	-	-	-	-
GO:0005887~integral component of plasma membrane	1	1	-	-	-	-	-
GO:0044297~cell body	1	-	-	-	-	-	1
GO:0010494~cytoplasmic stress granule	1	-	1	-	-	-	-
GO:0034364~high-density lipoprotein particle	1	-	1	-	-	-	-
GO:0005853~eukaryotic translation elongation factor 1 complex	1	-	-	1	-	-	-
GO:0030130~clathrin coat of trans-Golgi network vesicle	1	1	-	-	1	-	1
GO:0097443~sorting endosome	1	-	1	-	-	-	-
GO:0000221~vacuolar proton-transporting V-type ATPase, V1 domain	1	-	1	-	-	-	-
GO:0005875~microtubule associated complex	1	-	1	-	-	-	-
GO:0030117~membrane coat	1	-	1	-	-	-	-
GO:0030904~retromer complex	1	-	-	1	-	-	-
GO:0005730~nucleolus	1	-	-	-	-	1	-
GO:0016010~dystrophin-associated glycoprotein complex	1	-	-	1	-	-	-
GO:0048471~perinuclear region of cytoplasm	1	-	-	1	-	-	-
GO:0031467~Cul7-RING ubiquitin ligase complex	1	-	1	-	-	-	-
GO:0033290~eukaryotic 48S preinitiation complex	1	-	1	-	-	-	-
GO:0080008~Cul4-RING E3 ubiquitin ligase complex	1	-	1	1	-	-	-
GO:0022627~cytosolic small ribosomal subunit	1	-	-	-	-	1	-
GO:0005637~nuclear inner membrane	1	-	1	-	-	-	-
GO:0030126~COPI vesicle coat	1	-	-	-	1	-	-
GO:0008540~proteasome regulatory particle, base subcomplex	1	1	-	-	-	-	-
GO:0016282~eukaryotic 43S preinitiation complex	1	-	1	-	-	-	-
GO:0031225~anchored component of membrane	1	1	-	-	-	-	-
GO:0005739~mitochondrion	1	-	-	-	-	-	1
GO:0005635~nuclear envelope	1	1	-	1	-	-	-
GO:0005871~kinesin complex	1	1	-	-	-	-	-
GO:0045335~phagocytic vesicle	1	1	-	-	-	-	-
GO:0031464~Cul4A-RING E3 ubiquitin ligase complex	1	-	1	1	-	-	-
GO:0034362~low-density lipoprotein particle	1	-	1	-	-	-	-
GO:0004802~transketolase activity	1	-	-	1	-	-	-
GO:0004364~glutathione transferase activity	1	-	-	-	1	-	-
GO:0004177~aminopeptidase activity	1	-	1	-	-	-	-
GO:0005528~FK506 binding	1	-	-	1	-	-	-
GO:0004463~leukotriene-A4 hydrolase activity	1	1	-	-	-	-	-
GO:0016671~oxidoreductase activity, acting on a sulfur group of donors, disulfide as acceptor	1	-	1	-	-	-	-
GO:0005179~hormone activity	1	1	-	-	1	1	-
GO:0051287~NAD binding	1	-	-	-	-	-	1
GO:0070181~small ribosomal subunit rRNA binding	1	-	1	-	-	-	-
GO:0016787~hydrolase activity	1	-	-	-	1	-	-
GO:0004784~superoxide dismutase activity	1	-	-	-	-	1	-
GO:0004616~phosphogluconate dehydrogenase (decarboxylating) activity	1	-	-	1	-	-	-
GO:0019899~enzyme binding	1	-	1	-	-	-	-
GO:0004639~phosphoribosylaminoimidazolesuccinocarboxamide synthase activity	1	1	-	-	-	-	-
GO:0003824~catalytic activity	1	-	-	-	-	-	1
GO:0005319~lipid transporter activity	1	-	-	-	1	-	-
GO:0005055~laminin receptor activity	1	-	-	-	-	1	-
GO:0004743~pyruvate kinase activity	1	1	-	1	-	-	-
GO:0005094~Rho GDP-dissociation inhibitor activity	1	1	-	-	1	-	-
GO:0035091~phosphatidylinositol binding	1	-	-	1	-	-	-
GO:0016805~dipeptidase activity	1	-	-	-	-	-	1
GO:0030060~L-malate dehydrogenase activity	1	-	1	-	-	-	-
GO:0004828~serine-tRNA ligase activity	1	-	-	-	1	-	-
GO:0015035~protein disulfide oxidoreductase activity	1	-	1	-	-	-	-
GO:0004553~hydrolase activity, hydrolyzing O-glycosyl compounds	1	-	-	1	-	-	-
GO:0015078~hydrogen ion transmembrane transporter activity	1	-	-	-	-	1	-
GO:0008199~ferric iron binding	1	-	-	-	1	-	-
GO:0009374~biotin binding	1	-	-	1	-	-	-
GO:0004459~L-lactate dehydrogenase activity	1	1	-	1	-	1	-
GO:0004869~cysteine-type endopeptidase inhibitor activity	1	-	-	-	1	-	-
GO:0016301~kinase activity	1	1	-	1	-	-	-
GO:0050135~NAD(P)+ nucleosidase activity	1	-	-	-	1	-	-
GO:0008379~thioredoxin peroxidase activity	1	-	1	-	-	-	-
GO:0016757~transferase activity, transferring glycosyl groups	1	-	1	-	-	-	-
GO:0004356~glutamate-ammonia ligase activity	1	1	-	1	-	-	-
GO:0043022~ribosome binding	1	-	1	-	-	-	-
GO:0004347~glucose-6-phosphate isomerase activity	1	-	-	-	1	-	-
GO:0004064~arylesterase activity	1	-	-	-	1	-	-
GO:0004019~adenylosuccinate synthase activity	1	-	-	1	-	-	-
GO:0045735~nutrient reservoir activity	1	-	-	-	1	-	-
GO:0008750~NAD(P)+ transhydrogenase (AB-specific) activity	1	-	-	-	1	-	-
GO:0004365~glyceraldehyde-3-phosphate dehydrogenase (NAD+) (phosphorylating) activity	1	-	-	-	-	-	1
GO:0003743~translation initiation factor activity	1	-	1	-	-	-	-
GO:0004722~protein serine/threonine phosphatase activity	1	-	-	-	1	-	-
GO:0008177~succinate dehydrogenase (ubiquinone) activity	1	-	-	-	1	-	-
GO:0008373~sialyltransferase activity	1	-	1	-	-	-	-
GO:0016620~oxidoreductase activity, acting on the aldehyde or oxo group of donors, NAD or NADP as acceptor	1	-	1	-	-	-	-
GO:0004748~ribonucleoside-diphosphate reductase activity, thioredoxin disulfide as acceptor	1	1	-	-	-	-	-
GO:0004791~thioredoxin-disulfide reductase activity	1	-	1	-	-	-	-
GO:0036094~small molecule binding	1	-	1	-	1	1	-
GO:0030371~translation repressor activity	1	-	1	-	-	-	-
GO:0003777~microtubule motor activity	1	1	-	-	-	-	-
GO:0004550~nucleoside diphosphate kinase activity	1	1	-	-	-	-	1
GO:0004725~protein tyrosine phosphatase activity	1	-	-	-	-	1	-
GO:0030955~potassium ion binding	1	1	-	1	-	-	-
GO:0003730~mRNA 3'-UTR binding	1	-	1	-	-	-	-
GO:0004715~non-membrane spanning protein tyrosine kinase activity	1	-	-	1	-	-	-
GO:0036459~thiol-dependent ubiquitinyl hydrolase activity	1	-	-	1	-	-	-
GO:0008097~5S rRNA binding	1	1	-	-	-	-	-
GO:0009055~electron carrier activity	1	-	1	-	-	-	-
GO:0043395~heparan sulfate proteoglycan binding	1	-	-	-	-	-	1
GO:0051082~unfolded protein binding	1	-	-	-	-	1	-
GO:0004857~enzyme inhibitor activity	1	-	-	-	-	1	-
GO:0004739~pyruvate dehydrogenase (acetyl-transferring) activity	1	1	-	-	-	-	-
GO:0008137~NADH dehydrogenase (ubiquinone) activity	1	-	-	1	-	-	-
GO:0004427~inorganic diphosphatase activity	1	-	1	-	-	-	-
GO:0003953~NAD+ nucleosidase activity	1	-	-	-	1	-	-
GO:0004736~pyruvate carboxylase activity	1	-	-	1	-	-	-
GO:0015288~porin activity	1	1	-	-	-	-	-
GO:0022891~substrate-specific transmembrane transporter activity	1	1	-	-	-	1	-
GO:0004129~cytochrome-c oxidase activity	1	-	-	-	-	-	1
GO:0005102~receptor binding	1	-	-	-	-	1	-
GO:0004871~signal transducer activity	1	1	-	-	1	-	1
GO:0008235~metalloexopeptidase activity	1	-	1	-	-	-	-
GO:0017127~cholesterol transporter activity	1	-	1	-	-	-	-
GO:0051537~2 iron, 2 sulfur cluster binding	1	1	-	-	-	-	-
GO:0042393~histone binding	1	-	1	-	-	-	-
GO:0005201~extracellular matrix structural constituent	1	-	1	-	1	-	-
GO:0016153~urocanate hydratase activity	1	-	-	-	-	-	1
